# Supplementary material for: Managing Respirable Quartz Exposure in Façade Renovations of Masonry Buildings
Source: Toxics. 2025 Dec 24;14(1):18. doi: 10.3390/toxics14010018 (PMC12845900; doi:10.3390/toxics14010018)
Supplement: Supplementary file 1 [file toxics-14-00018-s001.zip]

Archive with 1 entries (1 files):
- toxics-4034168-supplementary.pdf
